# Supplementary material for: Dental microwear reveals mammal-like chewing in the neoceratopsian dinosaur Leptoceratops gracilis
Source: PeerJ. 2016 Jul 6;4:e2132. doi: 10.7717/peerj.2132 (PMC4941762; doi:10.7717/peerj.2132)
Supplement: Data S1 — Excel spreadsheet containing striation orientation data (in degrees) used to generate graphs and tabulate summary/inferential statistics of Table 1 and Figs. 1, 2, and 4. Teeth from which these data were collected are identified as column headers. LD, Left dentary, LM, Left maxillary, RD, Right dentary, and RM, Right maxillary. Alveolar position of each tooth is indicated by number. [file peerj-04-2132-s003.xlsx]

## Sheet: Sheet2
Angular measuements in degrees from teeth in Leptoceratops gracilis (CMN 8889)
LM5	LM6	LM7	LM13	RM2	RM3	RM4	RM10	RM11	RM13	LD 4	LD6	LD7	LD13	RD8	RD9	RD10	RD12	RD14
13.6	176.1	8.1	31.4	39.7	175.8	83.3	177.9	83.2	53.2	81.4	122	111.7	178.9	145.9	67.5	62.3	79.6	52.2
12.5	176.1	6.6	28.9	38.1	170.7	68.4	172.2	58	49.8	79.9	116	99.1	177.5	137.3	65.6	62.2	58.1	50.9
178.5	173.2	6.4	28.5	37.4	169.6	66.8	172.2	49.9	48.3	77.3	115.9	87.9	174.8	127.6	61.9	62	56	48.5
171.5	169.7	6	28.3	37	62.3	66.1	169.4	45.3	46.4	69.4	87.2	84.2	170.1	95.3	61.1	60.9	54.8	48.3
169.9	166.8	5.4	23.7	36.3	60.9	62.8	168.4	44.5	45.3	66	83.8	80.8	157.4	93.1	60.9	59.4	53.8	48.1
167.4	164.2	3.3	16.2	36.3	59.8	62.2	164.5	44.2	44.9	66	83.7	78.4	156.7	90.7	60.3	59.1	53.7	47.8
166.3	148.9	179.2	14.9	35.2	59.3	61.5	163.4	41.1	43.2	65.2	80.5	77.6	156.7	84.1	58.8	58.6	53.5	47.8
164.3	148	177.4	14.1	34.1	58.2	59.9	161	40.7	41.7	63.1	79.3	71.1	156.7	56.1	58.6	58.4	53.1	47.6
143.7	141.1	176.5	11.8	34.1	57.1	59.6	155.9	40.6		60.7	77.6	67.3	153.9	55.8	58.5	58	52.7	46.3
140.8	109	176.4	8.3	34	55.8	55.7	155.3	40.6		57.6	76.5	67	153.8	55.7	57.8	57.9	52.5	45.9
134	94.2	175.3	7.6	33.8	55.6	55.7	144.1	40.4		56.1	75.4	66.4	153.4	55.7	57.5	56.3	52.5	45.5
133.8	92.9	175.3	5.4	33.7	54.6	53.8	142.8	39.8		55.8	75	66.1	152.2	55.5	57.2	55.6	52.5	45.5
132.7	92.8	172.8	178.7	33.7	53.5	51.3	134.1	38.5		54.3	72	65.4	144	55.2	56	55	52.1	44.6
125	86.7	172.6	177.8	33.3	53.5	50.9	112.1	38.5		53.3	70.5	64.3	134.5	54	55.7	54.9	51.8	43.7
116	82.4	171.6	174.1	32.8	53.1	50.1	92.7	38.5		53.1	70.3	63.4	132.7	53.9	55.3	54.6	51.8	43.5
113.3	81.6	170.1	173.3	32.6	52.6	47.8	92.6	37.3		52.6	69.1	62.9	131.2	53.8	55.3	54.6	51.7	42.2
105.4	79.6	170	172.3	32.2	52.3	46.1	88.4	37.2		51.8	68.9	62.2	130.5	53.6	55.2	54.5	51.6	41.9
81.3	73.8	169.3	169.2	32.1	50.9	45.8	87.1	37.1		51.7	68.8	61.2	130.3	53.4	55	54.5	51.2	41.9
79.2	73.3	168.5	167	31.7	50.3	45.7	82.9	36.9		49	68.7	60.9	128.7	53.3	54.9	54.5	51	41
78	72.1	166.7	164.9	31.7	49.8	45.6	82	36.9		48	68.4	59	128.1	53.1	54.8	54.1	50.9	40.6
76.7	71.4	166.4	151.3	31.6	49.8	45.5	81	36.5		46.4	67.9	58.3	126.6	53	54.4	53.9	50.7	39.6
76.4	69.6	166	68	31.6	48.4	45.5	80.9	35.7		45.5	67.8	57.1	126.6	52.9	54.2	53.8	50.6	38.9
74.7	66.5	164.9	59	31.1	47.9	45.3	66.5	35.6		44.2	67.4	56.7	124.7	52.7	53.1	53.7	50.6	38
74	63.1	163.7	57.6	31	46.7	45	60.9	34		41.7	66.3	56.1	124.6	52.5	53.1	53.7	50.6	35.5
72.5	61.6	163.4	55	30.4	45.5	44.7	59	33.3		41.5	66	55.5	124.6	52.4	53.1	53.5	50	34.6
70.8	61.6	163.4	54.9	30.1	44.5	44.6	50.8	33.2		40.9	64	55.4	124.6	52.4	51.9	53.3	49.6	31.6
70.7	61.3	160.7	54.7	29.4	44.1	44.4	49.9	32.7		38.3	63.9	54.9	124.4	52.1	51.8	53	49.6	30.6
70.2	61.3	159.5	54.2	29.1	44	44.2	49.2	32.5		36.4	63.8	54.8	123.7	52	51.1	52.9	49.5	29.4
68.8	60	157.2	53.9	28.2	43.8	43.6	48.4	32.4		35	63.6	54.3	123.5	52	51	52.8	49.2	29.3
68.1	59.8	156.3	53.4	27.9	43.5	43.2	47.4	32.1		33.5	62.8	53.3	122.7	51.7	50.9	52.8	49	24.1
67.4	59.7	156.2	52.7	27.7	43.3	42.5	46.2	30.4			62.2	52.8	97.2	51.7	50.9	52.5	48.9	14.3
65.9	59.7	154.8	51.8	27.5	43.2	42.4	46	29.8			62	52.8	90.4	51.6	50.6	52.3	48.9
65.9	59.6	154	51.6	26.9	42.6	42.3	45.5	29.7			61.7	52.4	89.1	51.5	50.4	52.2	48.8
65.7	59.5	153.5	51.4	26.3	42.4	41.8	45.1	19.4			60.3	52.4	88.3	51.5	50	52.2	48.7
64.7	59.1	152.2	49.4	25.6	42.1	41.5	44	17.8			60.2	52.3	85.2	51.5	50	52.2	48.3
62.4	59	151.1	48.8	23.7	41.8	41.4	43.8	9.9			60.1	52.2	85.1	51.4	49.5	52	48.3
60.9	58.4	151	48.8	3.6	40.6	41.2	43.8	9.4			59.8	51.7	84.9	51.3	49.2	51.8	48.2
59.6	58.1	150.9	48.4		40.4	41.2	43.7	8.3			59.8	51.6	83.9	51.3	48.9	51.6	47.8
59	58.1	149.6	48.4		40.2	41.1	43.5	4.9			59.8	51.5	83.7	51.2	48.4	51.1	47.7
58.7	57.7	140.6	48.4		39.7	41.1	43.4				59.7	51.4	83.2	51.1	47.4	51	47.4
57.9	57.5	137.8	48.3		39.5	40	43.2				58.6	50.4	80.9	51	47.2	51	47.3
57.6	57.4	137.3	48		38.5	39.9	43.1				58.6	50.3	79.9	50.9	46.6	51	47.1
57.3	56.9	131.3	47.8		36.4	39.7	42.9				58.5	50	77.9	50.8	46.6	50.9	46.7
57.2	56.6	123.7	47.5		36.4	39.4	42.6				58.4	49.6	77	50.8	46.4	50.9	46.7
56.8	56.5	104.7	47.4		36.3	39.3	42.2				58.4	49.2	76.7	50.7	46.2	50.8	46.5
56.5	55.7	90	47.3		36.1	39	41				58.4	49.1	76.3	50.5	46	50.7	46.4
56.4	55.6	65.5	46.7		35.5	39	41				58.2	47.9	76	50.5	45.4	50.1	46.3
56	54.8	61.2	46.7		35.3	38.9	40.9				58.1	47.4	74.8	50.4	45.2	49.8	46.1
55.8	54.7	61.2	46.6		35.1	38.5	40.6				58	47.3	74.5	50.1	44.5	49.5	45.8
55.4	54.6	61.1	46.6		35.1	38.3	40				57.7	47.3	74.4	50	44.3	48.9	45.4
54.7	54.1	60.3	46.4		35	38.3	39.9				57.6	46.8	74.2	50	43.8	48.9	45
54.5	53.6	58.8	46.1		34.8	37.8	39.9				57.5	46.7	66.4	49.7	43.5	48.8	44.8
54.4	53.5	57.5	46.1		34.6	37.4	39.7				57.4	46.4	60.7	49.7	43	48.6	43.6
54.4	52.9	56.1	46		33.9	37.2	39.7				56.9	46.4	59.1	48.7	42.9	48.6	42.2
53.5	52.8	56	46		33.3	37	39.7				56.7	46.3	58.2	48.2	42.4	48.4	41.4
53.2	52.5	53.9	46		31.7	36.8	39.4				56.4	45.7	56	47.9	42.4	47.5	41
53.1	52.4	53.9	45.8		31.4	36.7	39				56.4	45.4	55.5	47.7	41.8	43.9	40.2
52.7	52	53.7	45.8		29.8	36.7	38.8				56.4	44.9	54.9	47.6	40.6	32.2	39.5
52.4	52	53.5	45.7		29.2	36.5	38.2				56.1	44.3	54.8	46.8	40.5		37.3
51.9	50.6	53.3	45.5		27	35.9	38.2				56	43.5	54	45.3			37.2
51.7	50.5	52.1	45.4		26.7	35.8	37.9				56	43.4	53.8	42.6			37.1
51.1	50.3	51.4	45.3		26	35.5	37.9				55.9	42.8	53.5				36
50.5	50.1	51	45.1		23.7	35.5	37.8				55.9	42.7	53				33.6
50.3	50.1	50.7	45		22.5	35.4	37.8				55.8	41.2	52.6				26.6
50.2	49.5	50.6	45		21	34.9	37.5				55.4	41	52.2				24.4
49.1	48.7	50	44.9		20.8	34.5	37.5				55.3	36.3	51.9				24.3
48.9	48.1	49.4	44.8		20.7	34.1	37.4				55	11.8	51.4				22.3
48.3	47.2	48.7	44.6		18.3	34	37				54.1		50.9				20.7
48.3	46.8	48.2	44.4		17.7	33.6	36.9				52.9		50.7				16.2
48.3	45.8	47.9	44.2		10.1	33.2	36.7				51.9		50.6				16
48	45.2	47.6	44.2		3.8	33.2	36				51.6		50.2				14.7
47.8	44.2	46.7	44			32.9	35.9				50.5		50.2				13.6
47.7	43.8	46.1	43.8			32.8	35				50.3		47.6				13.1
47.3	41.8	45.7	43.8			30.2	34.9				49.6		47.1				12.5
46.5	40.2	44.9	43.6			29.7	34.1				48.8		46.2				11.6
46.1	38.2	44.4	43.5			27.9	34.1				47.8		46.1				9.6
46	37.2	43.9	43.3			27.8	34				47.7		46.1
45.9	36.8	43.9	43.1			23.9	33.9				47.6		45.7
45.8	36.8	43.8	42.9			23	33.3				47.5		45.6
45.7	36.7	43.5	42.8			22.1	32.6				46.6		45
45.2	36.3	43.5	42.8			1.8	32.6				46.5		44.8
45	32.2	43.4	42.8			1.8	32.6				46.5		44.6
44.8	29.1	42.7	42.2			1.1	31.8				46.5		44.5
44.7	28.7	42.6	42.2			0.9	31.8				46.4		44.5
44.2	22.6	42.4	42.2				31.1				46.3		44.4
44.1	22.5	42.2	42				31.1				46.1		44.2
43.5	21.6	42	41.9				31.1				45.8		43.9
43.1	21.3	41.9	41.9				30.6				45.8		43.9
41.7	20.7	41.7	41.2				30.2				45.4		43.8
41.4	20.4	41.7	41				29.9				45.3		43.7
41.2	17.2	41.5	40.9				27.3				45		43.7
40.8	16.9	41	40.6				27				44.9		43.7
40.8	16.1	40.9	40.5				26.5				44.8		43.7
40.6	15.3	40.7	40.4				22.7				44.7		43.7
40.3	13.1	39.9	39.5				21.4				44.6		43.7
39.7	10.6	39.9	39				20.8				44.6		43.1
39.4	10	38.6	38.6				20.2				44.5		43.1
38.9	10	38.4	38.2				13.5				44.4		43
38.4	9.8	38.1	37				13.3				44.3		43
38.4	8.1	37.9	36.4				9.9				44		43
38.1		37.1	34.4				5.6				44		42.9
37.8		36.8	34				3				43.8		42.8
37.5		36.7	33.3				0.5				43.7		42.8
37.3		36.6	32.3								43.7		42.6
36.9		36.3									43.5		42.5
36.8		36.2									43.5		42.3
36.8		36.1									43.4		42.2
36.5		36									42.9		42.2
36.4		36									42.5		42.2
36.2		36									42		42.1
36		35.5									42		42
35.3		34.5									42		42
33.7		33.1									41.5		41.8
33.5		33									41.5		41.7
32		32.7									41.1		41.6
30.4		31.2									41		41.6
30.4		31.2									41		41.5
29.9		29.2									41		41.4
29.7		27.9									40.6		41.1
26.9		27.5									40.2		40.9
26.1		25.8									40.2		40.7
25.3		22.7									39.9		40.4
25.2		22.5									39.7		40.4
25.1		19									38.7		40.3
24.3		17.3									38.4		40.2
24		17.2									38		39.9
23.7		16.8									37.7		39.9
23.6		15.9									34.3		39.2
23.2		13.2									30.9		39.2
23		13											39.1
22.6													39.1
22													38.8
21.9													38.4
20.5													38.4
19.7													38.4
18													38.3
17.1													38.3
16.2													38
16													37.9
15.6													37.9
15.4													37.8
14.9													37.7
													37.7
													37.2
													36.7
													36.6
													36.4
													36.4
													36.2
													36.1
													35.2
													31.8
													29.6
													29.6
													29.4
													28.5
													27
													26.2
													25.8
													25.4
													25.3
													24
													22.8
													22.6
													21.4
													20.4
													19.9
													19.7
													18.2
													17.1
													17
													14.8
													14.6
													9.2
													1.3
